# Supplementary material for: Choice-relevant information transformation along a ventrodorsal axis in the medial prefrontal cortex
Source: Nat Commun. 2021 Aug 10;12:4830. doi: 10.1038/s41467-021-25219-w (PMC8355277; doi:10.1038/s41467-021-25219-w)
Supplement: Supplementary file 3 — Source Data [file 41467_2021_25219_MOESM3_ESM.xlsx]

## Sheet: Figure 1c
Figure 1c	Behavior
	Expected Value Difference (EV1 - EV2)	Average choice rate	Standard Error
	-240	3.69957	1.46081
	-218.182	2.50238	1.12199
	-196.364	2.47264	1.18229
	-174.545	5.39	2.82954
	-152.727	6.33514	2.31921
	-130.909	9.0432	2.38647
	-109.091	11.5708	2.29913
	-87.2727	17.2379	3.46861
	-65.4545	22.0005	3.53464
	-43.6364	28.0982	1.88592
	-21.8182	38.3273	1.95955
	0	53.0734	4.92068
	21.8182	64.3544	4.36424
	43.6364	73.5001	4.19516
	65.4545	77.9255	5.17205
	87.2727	83.3636	3.99037
	109.091	87.8796	3.68159
	130.909	91.0436	3.2262
	152.727	92.855	3.32029
	174.545	96.1501	1.65768
	196.364	96.869	1.89199
	218.182	96.6773	2.10047
	240	99.3781	0.425936

## Sheet: Figure2a
Figure 2a	Response latency
	Structure	offer1	offer2	SEM1	SEM2
	vmPFC	265.641	241.795	11.107	11.851
	sgACC	242.466	242.192	12.1399	12.4622
	pgACC	252	245.647	9.2732	9.2727
	dACC	274.108	250.543	14.4783	13.6629

## Sheet: Figure2b-e
Figure 2b-e	Sample Cells
	B	vmPFC #126; subject H
Offer1	mean	1.55844	1.55844	1.2987	0.909091	1.2987	1.16883	0.909091	0.519481	0.519481	0.649351	0.909091	0.38961	0.519481	0.25974	0.519481	0.25974	1.03896	0.649351	0.38961	0.779221	0.25974	0.38961	0.779221	0.25974	0.649351	0.519481	0.38961	0.519481	0.38961	0.519481	0.779221	0.38961	0.38961	0.649351	0.909091	0.649351	0.649351	0.38961	1.16883	0.649351	0.38961	0.12987	0.25974	0.909091	0.519481	0.12987	0.25974	0.909091
	sem	0.326275	0.326275	0.298645	0.250862	0.298645	0.283697	0.250862	0.190385	0.190385	0.212577	0.250862	0.165094	0.190385	0.134975	0.190385	0.134975	0.267827	0.212577	0.165094	0.23256	0.134975	0.165094	0.23256	0.134975	0.212577	0.190385	0.165094	0.190385	0.165094	0.190385	0.23256	0.165094	0.165094	0.212577	0.250862	0.212577	0.212577	0.165094	0.283697	0.212577	0.165094	0.0955663	0.134975	0.250862	0.190385	0.0955663	0.134975	0.250862
Offer2	mean	1.53374	1.07362	0.613497	0.920245	1.07362	0.613497	0.766871	0.920245	0.613497	0.460123	0.613497	0.613497	0	0.153374	0.306748	0.766871	0.460123	0.460123	0.306748	0.766871	0.153374	0	0.306748	0.613497	0.153374	0.460123	0.613497	0.306748	0.460123	0.306748	0	0.460123	0.460123	0.766871	0.613497	0.306748	0.153374	0.153374	0.460123	0.613497	0.460123	0.766871	0.460123	0.613497	0.766871	0.460123	0.613497	0.306748
	sem	0.323838	0.272226	0.206749	0.252427	0.272226	0.206749	0.230793	0.252427	0.206749	0.179327	0.206749	0.206749	0	0.103855	0.146647	0.230793	0.179327	0.179327	0.146647	0.230793	0.103855	0	0.146647	0.206749	0.103855	0.179327	0.206749	0.146647	0.179327	0.146647	0	0.179327	0.179327	0.230793	0.206749	0.146647	0.103855	0.103855	0.179327	0.206749	0.179327	0.230793	0.179327	0.206749	0.230793	0.179327	0.206749	0.146647
	C	sgACC #77; subject B
Offer1	mean	0.738916	1.47783	2.21675	1.97044	1.47783	1.23153	0.738916	1.97044	1.23153	0.985222	1.23153	1.23153	0.985222	0.738916	1.47783	2.21675	1.72414	1.23153	1.23153	0.985222	0.738916	1.23153	0.738916	0.738916	1.47783	0	0.738916	0.738916	0.492611	1.97044	2.21675	0.985222	0.738916	0.492611	0.738916	0.738916	1.23153	0.985222	0.246305	1.23153	0.246305	0.985222	1.47783	0.985222	1.72414	1.72414	0.985222	1.23153
	sem	0.293378	0.477284	0.500465	0.473058	0.411776	0.376851	0.293378	0.473058	0.376851	0.337916	0.447502	0.376851	0.337916	0.293378	0.411776	0.500465	0.443638	0.376851	0.376851	0.337916	0.293378	0.376851	0.293378	0.293378	0.411776	0	0.293378	0.293378	0.24014	0.473058	0.555614	0.415245	0.293378	0.24014	0.293378	0.293378	0.447502	0.337916	0.170227	0.447502	0.170227	0.337916	0.411776	0.337916	0.443638	0.505031	0.337916	0.447502
Offer2	mean	0.900901	1.12613	1.57658	1.57658	2.25225	1.12613	2.47748	1.35135	0.900901	1.12613	2.25225	1.35135	1.35135	0.900901	0.900901	1.35135	1.57658	1.35135	1.57658	1.57658	1.12613	1.35135	1.12613	0.900901	0.900901	1.12613	0.45045	2.02703	1.57658	2.02703	0.900901	2.02703	1.35135	1.12613	0.900901	0.45045	0.900901	0.675676	1.57658	1.35135	0.675676	0.675676	2.02703	0	1.57658	1.8018	0.45045	0.675676
	sem	0.323341	0.360676	0.424787	0.424787	0.554449	0.360676	0.62028	0.39419	0.323341	0.360676	0.60054	0.39419	0.39419	0.323341	0.323341	0.39419	0.483402	0.456749	0.424787	0.424787	0.360676	0.39419	0.360676	0.323341	0.323341	0.360676	0.229683	0.532048	0.424787	0.479418	0.323341	0.532048	0.39419	0.360676	0.323341	0.229683	0.323341	0.280663	0.424787	0.39419	0.280663	0.280663	0.479418	0	0.424787	0.453059	0.229683	0.280663
	D	pgACC #62; subject V
Offer1	mean	0.121951	0.121951	0	0.243902	0.121951	0	0.243902	0.121951	0.243902	0.487805	0.121951	0.609756	0.243902	0.243902	0	0.121951	0.243902	0.243902	0	0.121951	0	0.121951	0.243902	0	0	0	0.365854	0.121951	0.243902	0	0.365854	0	0	0.121951	0.121951	0.121951	0.731707	0	0.121951	0	0.121951	0.121951	0.243902	0.243902	0	0	0.121951	0.121951
	sem	0.0892203	0.0892203	0	0.126022	0.0892203	0	0.126022	0.0892203	0.126022	0.177785	0.0892203	0.198525	0.126022	0.126022	0	0.0892203	0.126022	0.126022	0	0.0892203	0	0.0892203	0.126022	0	0	0	0.154156	0.0892203	0.126022	0	0.154156	0	0	0.0892203	0.0892203	0.0892203	0.217204	0	0.0892203	0	0.0892203	0.0892203	0.126022	0.126022	0	0	0.0892203	0.0892203
Offer2	mean	0.280899	0.140449	0.140449	0	0.140449	0	0.140449	0.140449	0.140449	0.140449	0	0.280899	0.140449	0.140449	0.280899	0.280899	0.421348	0.140449	0.280899	0.140449	0.140449	0	0.280899	0.280899	0	0	0.140449	0.140449	0	0	0.280899	0.140449	0.140449	0.421348	0.140449	0	0.561798	0.140449	0.280899	0.140449	0.140449	0.421348	0.140449	0.140449	0	0	0	0.140449
	sem	0.135218	0.0957482	0.0957482	0	0.0957482	0	0.0957482	0.0957482	0.0957482	0.0957482	0	0.135218	0.0957482	0.0957482	0.135218	0.135218	0.165373	0.0957482	0.135218	0.0957482	0.0957482	0	0.135218	0.135218	0	0	0.0957482	0.0957482	0	0	0.135218	0.0957482	0.0957482	0.165373	0.0957482	0	0.190686	0.0957482	0.135218	0.0957482	0.0957482	0.165373	0.0957482	0.0957482	0	0	0	0.0957482
	E	dACC #65; subject J
Offer1	mean	2.13904	1.3369	1.3369	1.3369	1.06952	1.47059	1.20321	1.87166	1.60428	1.20321	1.60428	0.935829	1.60428	1.3369	2.00535	1.60428	1.73797	1.06952	2.54011	2.54011	1.73797	1.20321	2.40642	1.87166	1.60428	1.3369	1.73797	1.73797	2.6738	2.6738	2.13904	1.3369	1.3369	1.73797	2.00535	2.54011	1.06952	2.13904	2.00535	2.40642	1.87166	1.20321	1.06952	3.47594	2.54011	2.6738	2.6738	1.3369
	sem	0.406308	0.304616	0.334453	0.304616	0.273204	0.347646	0.320639	0.408186	0.453958	0.320639	0.360285	0.255908	0.360285	0.361838	0.395402	0.409807	0.372427	0.273204	0.498213	0.498213	0.372427	0.320639	0.52703	0.38412	0.385841	0.361838	0.420521	0.420521	0.525189	0.487532	0.491282	0.361838	0.361838	0.345882	0.462111	0.516995	0.306119	0.450802	0.440997	0.469635	0.38412	0.349109	0.388475	0.587418	0.498213	0.506711	0.543039	0.304616
Offer2	mean	2.12766	2.43161	1.67173	1.06383	1.36778	1.82371	1.36778	1.67173	1.67173	1.06383	1.06383	0.911854	1.21581	1.06383	1.82371	1.36778	2.58359	1.06383	2.12766	1.21581	0.911854	1.97568	2.43161	2.73556	2.43161	2.58359	3.34347	1.82371	3.79939	3.34347	1.97568	3.34347	1.97568	3.34347	4.55927	2.12766	2.12766	2.88754	2.73556	1.97568	2.27964	1.82371	1.67173	1.06383	3.34347	2.88754	3.03951	3.03951
	sem	0.408673	0.432111	0.339522	0.373272	0.308073	0.354061	0.371856	0.37008	0.37008	0.272543	0.272543	0.292489	0.326054	0.272543	0.383462	0.308073	0.443255	0.30978	0.434393	0.290908	0.252717	0.422783	0.479675	0.560878	0.501769	0.552173	0.611852	0.460538	0.714607	0.662884	0.39631	0.556157	0.422783	0.611852	0.600545	0.408673	0.434393	0.509072	0.541202	0.39631	0.420595	0.383462	0.339522	0.342998	0.593868	0.569391	0.518374	0.518374
[truncated: 152 more columns]

## Sheet: Figure2f-i
Figure 2b-e	Average firing across neurons
	B	vmPFC n = 156
Offer1	mean	0.25085	0.269928	0.269256	0.255477	0.238388	0.252831	0.242714	0.245802	0.232309	0.230342	0.243773	0.254943	0.264171	0.258073	0.252114	0.2487	0.229968	0.242503	0.242386	0.237751	0.237134	0.258176	0.254108	0.243502	0.243578	0.238945	0.224516	0.24815	0.236955	0.239703	0.241537	0.250906	0.257265	0.29416	0.292853	0.310601	0.303122	0.290466	0.277964	0.265621
	sem	0.0144065	0.014466	0.0150498	0.0145017	0.0141115	0.014278	0.0131124	0.0129527	0.0128523	0.0124794	0.0136453	0.013667	0.0155618	0.0151745	0.0139944	0.0141232	0.0125083	0.013671	0.0135743	0.0127799	0.0125901	0.0133834	0.014579	0.013601	0.0140635	0.0132418	0.0127331	0.0134791	0.0129656	0.0128751	0.0136352	0.0139023	0.0150974	0.0190051	0.018293	0.0216878	0.0196081	0.0167461	0.015866	0.0152145
Offer2	mean	0.256113	0.267235	0.275875	0.252632	0.246337	0.255874	0.264166	0.262325	0.247924	0.241528	0.243167	0.243835	0.26398	0.252603	0.255194	0.250939	0.237527	0.242459	0.238561	0.231429	0.247104	0.276047	0.28301	0.269706	0.253968	0.25103	0.244862	0.240489	0.238823	0.247584	0.235607	0.250766	0.259821	0.295365	0.306288	0.301505	0.303385	0.299596	0.282147	0.270605
	sem	0.0144686	0.014998	0.0151455	0.0152086	0.0143017	0.0145813	0.0148439	0.0142989	0.0142224	0.0131281	0.0134415	0.0135562	0.0140552	0.0137642	0.0139084	0.0133627	0.0131298	0.013761	0.0134532	0.0138098	0.0139544	0.016729	0.0166453	0.0175218	0.0154994	0.01361	0.0140958	0.0142793	0.0129493	0.0143009	0.0133312	0.0134631	0.0155182	0.0181468	0.0181798	0.0199253	0.0182684	0.0172654	0.0165307	0.0150456
	C	sgACC n = 146
Offer1	mean	0.314715	0.307909	0.305619	0.308201	0.305727	0.293194	0.298135	0.303915	0.299791	0.305222	0.298562	0.305747	0.353491	0.359663	0.313266	0.296113	0.309725	0.313698	0.323491	0.314835	0.331271	0.309824	0.313231	0.31322	0.306084	0.308005	0.309166	0.318376	0.303473	0.31526	0.300672	0.308563	0.299174	0.310104	0.292701	0.309625	0.28881	0.309115	0.309929	0.318012
	sem	0.018345	0.018041	0.0177737	0.0174199	0.0157405	0.0153597	0.0163782	0.0179817	0.0168717	0.0166231	0.0173544	0.0170058	0.0236971	0.021171	0.0168567	0.015928	0.0173939	0.017331	0.0189533	0.0184394	0.0186153	0.0171819	0.0178821	0.0178902	0.0157652	0.0169626	0.0157998	0.0169463	0.0174827	0.0174293	0.0162102	0.0189904	0.0172709	0.0173366	0.017776	0.0158431	0.0159247	0.0174065	0.0175295	0.0190632
Offer2	mean	0.321395	0.322747	0.327902	0.329628	0.314172	0.30294	0.316447	0.303773	0.307386	0.316544	0.31779	0.325341	0.360583	0.340806	0.316205	0.310662	0.315038	0.312929	0.343142	0.35659	0.342175	0.343267	0.333526	0.304339	0.319937	0.311555	0.333461	0.322374	0.310483	0.304288	0.314634	0.300433	0.308137	0.323151	0.316218	0.311347	0.324811	0.341063	0.312225	0.325497
	sem	0.018357	0.0213035	0.0180499	0.0190004	0.0176441	0.0161094	0.0169504	0.0173029	0.0165802	0.0174149	0.0164541	0.0205842	0.0239932	0.0203058	0.0168144	0.0178161	0.0171662	0.0176236	0.0216079	0.0216031	0.0197651	0.019685	0.0199373	0.0158722	0.0166387	0.0171498	0.0190499	0.0178212	0.0168647	0.0174724	0.0183882	0.017288	0.0164496	0.0187487	0.016455	0.0162013	0.0176242	0.0178025	0.0167676	0.019511
	D	pgACC n = 213
Offer1	mean	0.333668	0.319498	0.311392	0.303589	0.298891	0.307071	0.305924	0.286029	0.287983	0.276566	0.275314	0.302408	0.302319	0.299996	0.297833	0.288651	0.298704	0.284132	0.281333	0.285104	0.281465	0.292434	0.29953	0.294554	0.299785	0.293203	0.277106	0.287836	0.282505	0.278783	0.292819	0.303454	0.290237	0.291641	0.295193	0.310625	0.323342	0.324082	0.32781	0.319033
	sem	0.0191866	0.0164578	0.0154969	0.0169735	0.014824	0.0153079	0.0168575	0.0145336	0.0156761	0.0147417	0.0138714	0.0183859	0.0170059	0.0168146	0.0192838	0.0172078	0.0170017	0.0157581	0.0146257	0.0143891	0.0138434	0.0168604	0.0155723	0.0157988	0.016082	0.0157784	0.0138593	0.0147279	0.0153367	0.0150877	0.0153683	0.0157564	0.0151652	0.015046	0.0167878	0.0178135	0.0192383	0.0190974	0.0213972	0.0197262
Offer2	mean	0.323097	0.303867	0.313059	0.3228	0.29932	0.294108	0.290809	0.29195	0.287854	0.283053	0.281778	0.293662	0.314889	0.290221	0.302583	0.297077	0.287163	0.296691	0.277264	0.285329	0.288377	0.298301	0.316397	0.302711	0.305432	0.295886	0.288909	0.276997	0.281258	0.291452	0.306202	0.285901	0.297717	0.297652	0.307163	0.322937	0.328807	0.330312	0.341257	0.326483
	sem	0.0172077	0.0160957	0.0159512	0.0178212	0.0154086	0.0146898	0.0141469	0.0154153	0.0143541	0.0153436	0.0149373	0.0171356	0.0174513	0.0164545	0.0170141	0.0168749	0.0160442	0.0152204	0.0144562	0.0157466	0.0163908	0.0165604	0.0167726	0.0164919	0.0190832	0.016792	0.0150476	0.0130942	0.0139696	0.0152825	0.0158225	0.015561	0.0151758	0.0157688	0.016413	0.0179781	0.0198627	0.0196901	0.0215891	0.0201367
	E	dACC n = 129
Offer1	mean	0.363139	0.36718	0.362076	0.336889	0.343186	0.319779	0.334962	0.312991	0.33379	0.323963	0.338552	0.372593	0.365315	0.33817	0.332735	0.345161	0.32288	0.307136	0.33047	0.350503	0.32564	0.316066	0.311176	0.307712	0.313611	0.313609	0.291402	0.313771	0.342097	0.341215	0.364947	0.342562	0.331984	0.330114	0.331243	0.331199	0.334612	0.345244	0.363633	0.37072
	sem	0.0232619	0.0229239	0.0208839	0.0212526	0.0199543	0.0177571	0.0190603	0.0178221	0.0208179	0.0239152	0.0215519	0.0267505	0.0238459	0.0194698	0.0184668	0.020697	0.0180023	0.0199109	0.0213843	0.0217111	0.0176996	0.0168857	0.0170755	0.0184285	0.018331	0.0170454	0.0157967	0.0199886	0.0216466	0.0228253	0.024348	0.0219761	0.0198906	0.0184861	0.0172347	0.0185733	0.0188618	0.0180487	0.0212582	0.0240324
Offer2	mean	0.379672	0.391754	0.35602	0.367908	0.357485	0.347609	0.33855	0.336713	0.312263	0.32826	0.347149	0.354206	0.352451	0.334748	0.323343	0.299389	0.308684	0.313112	0.342555	0.36301	0.378426	0.359955	0.341184	0.339798	0.327001	0.329887	0.327233	0.339576	0.334125	0.340128	0.3527	0.358482	0.340102	0.322656	0.31668	0.32293	0.353201	0.36813	0.382959	0.386308
	sem	0.0254881	0.0226348	0.0218826	0.0210391	0.020018	0.020518	0.0198917	0.0180316	0.0203147	0.0209741	0.019372	0.021477	0.0228801	0.019155	0.018408	0.0162996	0.0170434	0.017212	0.02272	0.0252502	0.0241196	0.0215532	0.0211963	0.0190843	0.0186283	0.0185118	0.01742	0.0195482	0.018951	0.0197815	0.0219415	0.0224258	0.0189457	0.0184731	0.0178285	0.0174711	0.0187107	0.0206958	0.0231736	0.0232531

## Sheet: Figure3a-d
Figure 3a-d	proportion of neurons with selective firing rates
	A	vmPFC n = 156
	EV1	5.12821	5.76923	5.76923	7.05128	7.69231	7.69231	5.12821	7.69231	5.76923	6.41026	8.33333	7.69231	8.97436	16.0256	16.0256	12.8205	14.7436	16.0256	9.61538	3.20513	4.48718	4.48718	8.33333	8.33333	9.61538	9.61538	6.41026	4.48718	8.33333	5.76923	8.33333	8.33333	6.41026	11.5385	4.48718	7.69231	7.69231	14.1026	4.48718	5.12821	10.2564	8.33333	9.61538	6.41026	6.41026	5.12821	1.92308	10.2564
	EV2	5.12821	2.5641	5.76923	6.41026	4.48718	5.12821	6.41026	5.12821	1.92308	2.5641	5.76923	5.12821	5.12821	5.12821	7.05128	5.76923	5.76923	8.97436	8.33333	3.84615	7.69231	7.05128	11.5385	10.8974	14.1026	9.61538	7.05128	14.7436	7.05128	7.69231	6.41026	6.41026	3.84615	7.05128	8.33333	6.41026	10.2564	8.33333	7.69231	10.2564	10.2564	3.20513	3.84615	5.12821	5.76923	10.2564	7.69231	7.69231
	B	sgACC n = 146
	EV1	4.79452	5.47945	6.16438	5.47945	3.42466	5.47945	7.53425	4.10959	1.36986	5.47945	4.79452	8.90411	6.16438	10.274	9.58904	7.53425	0.684932	8.21918	9.58904	5.47945	4.10959	8.90411	7.53425	6.84932	8.90411	5.47945	4.79452	8.21918	2.73973	2.73973	1.36986	4.10959	4.79452	5.47945	2.73973	5.47945	4.79452	1.36986	4.79452	2.73973	6.16438	2.73973	8.90411	8.90411	6.16438	4.10959	8.21918	4.10959
	EV2	6.16438	4.79452	5.47945	4.79452	6.16438	2.73973	7.53425	6.16438	3.42466	3.42466	5.47945	8.90411	3.42466	4.79452	4.79452	2.73973	4.79452	2.73973	7.53425	8.90411	7.53425	6.16438	9.58904	3.42466	4.10959	5.47945	4.79452	6.16438	5.47945	3.42466	6.16438	6.16438	7.53425	5.47945	4.79452	6.16438	0.684932	8.21918	6.16438	6.16438	6.84932	6.16438	4.79452	2.05479	3.42466	4.10959	8.21918	6.16438
	C	pgACC n = 213
	EV1	5.09804	7.45098	6.66667	7.45098	8.23529	5.09804	7.84314	5.09804	6.27451	7.45098	3.92157	4.31373	7.05882	10.1961	10.9804	9.41176	10.1961	7.84314	6.27451	9.80392	8.62745	6.66667	7.45098	7.84314	7.84314	9.41176	7.05882	7.45098	4.70588	8.62745	6.27451	4.70588	6.27451	7.45098	6.27451	6.27451	6.27451	5.88235	5.4902	5.09804	5.4902	7.05882	6.27451	4.70588	7.05882	9.01961	6.27451	5.4902
	EV2	9.01961	9.41176	4.70588	8.23529	8.62745	5.4902	6.66667	7.05882	6.66667	5.88235	5.09804	5.09804	5.4902	7.45098	4.70588	9.80392	5.88235	7.05882	8.62745	3.52941	5.4902	5.4902	9.80392	8.23529	9.41176	10.9804	9.80392	7.05882	8.62745	7.84314	7.45098	5.09804	7.45098	4.70588	6.66667	7.84314	6.66667	7.05882	7.05882	4.70588	3.92157	7.45098	7.05882	7.84314	11.7647	6.66667	4.70588	5.88235
	D	dACC n = 129
	EV1	4.65116	4.65116	6.97674	5.42636	1.55039	3.87597	6.20155	7.75194	4.65116	4.65116	5.42636	3.10078	10.0775	21.7054	17.8295	26.3566	14.7287	13.9535	14.7287	11.6279	13.1783	10.8527	7.75194	9.30233	10.0775	7.75194	8.52713	4.65116	6.20155	3.10078	7.75194	4.65116	3.87597	4.65116	6.20155	6.97674	6.20155	6.97674	3.10078	8.52713	5.42636	3.87597	7.75194	6.97674	6.97674	8.52713	6.20155	8.52713
	EV2	6.97674	1.55039	3.10078	6.20155	6.20155	5.42636	6.20155	6.20155	6.97674	5.42636	3.87597	7.75194	3.87597	6.20155	2.32558	3.87597	2.32558	5.42636	6.97674	12.4031	12.4031	15.5039	13.9535	11.6279	10.0775	10.8527	10.0775	5.42636	6.20155	9.30233	6.20155	10.0775	13.1783	3.87597	10.8527	10.0775	6.97674	6.20155	5.42636	7.75194	10.0775	8.52713	6.20155	7.75194	5.42636	6.20155	4.65116	6.97674
[truncated: 12 more columns]

## Sheet: Figure3e
Figure 3e
	Structure	Epoch1 EV1	Epoch2 EV1	Epoch2 EV2	Chosen Offer during Choice
	vmPFC	16.0256	9.61538	14.1026	8.33333
	sgACC	10.274	10.274	7.53425	6.84932
	pgACC	10.9804	9.41176	10.9804	7.05882
	dACC	26.3566	14.7287	14.7287	10.0775

## Sheet: Figure3f-i
Figure 3f-i	Explained variance across time
	F	vmPFC n = 156
Offer1	mean	0.154593	0.160268	0.155748	0.156603	0.171316	0.155582	0.142703	0.153297	0.184175	0.164269	0.167192	0.15984	0.189819	0.25226	0.279896	0.233305	0.234776	0.245838	0.175698	0.132137	0.151509	0.145001	0.175203	0.176952	0.168597	0.201243	0.157142	0.142542	0.183744	0.150511	0.191524	0.151339	0.16919	0.211969	0.133293	0.162381	0.198087	0.221066	0.165861	0.144713	0.187067	0.155375	0.20406	0.160977	0.159646	0.143535	0.147766	0.177007
	sem	0.0149719	0.0169777	0.0179858	0.0177951	0.0233966	0.0209672	0.0167987	0.0173122	0.0173471	0.0192167	0.0191514	0.0173632	0.0233881	0.0335852	0.0400728	0.0337171	0.0266816	0.024904	0.0210115	0.0144804	0.0158774	0.0147042	0.0205513	0.019417	0.0234276	0.0211846	0.0167919	0.0163931	0.021038	0.0162377	0.0205185	0.0169294	0.0266011	0.0235049	0.0174459	0.0169002	0.0219254	0.0269744	0.0214781	0.0149564	0.0227987	0.0166884	0.0217759	0.0159857	0.0196024	0.0191702	0.0149774	0.0229235
Offer2	mean	0.149322	0.108087	0.133711	0.161892	0.128445	0.163583	0.162659	0.127531	0.12031	0.113374	0.167741	0.135164	0.12559	0.16173	0.125207	0.136272	0.146777	0.178941	0.158486	0.130207	0.157632	0.18501	0.226216	0.266444	0.280513	0.195086	0.159025	0.240008	0.193558	0.167046	0.153152	0.167809	0.159789	0.171629	0.163663	0.159192	0.187831	0.186217	0.165279	0.182174	0.185427	0.132731	0.135086	0.165428	0.125127	0.184379	0.181157	0.158128
	sem	0.0155562	0.0109824	0.0152734	0.0184294	0.0161497	0.0237235	0.0199147	0.0138276	0.0119926	0.0129594	0.0239923	0.0142069	0.0144564	0.018777	0.0146723	0.0144797	0.0186876	0.020194	0.020542	0.0131542	0.0194691	0.0234324	0.0273764	0.0555117	0.0539171	0.0203294	0.0180682	0.0281289	0.0283293	0.0236842	0.0189093	0.0281298	0.0144996	0.0235376	0.0213533	0.0169746	0.0201405	0.0197745	0.0184849	0.0200375	0.023376	0.0151591	0.014492	0.0185253	0.0172038	0.0219572	0.0217162	0.0180323
	G	sgACC n = 146
Offer1	mean	0.252716	0.255538	0.240667	0.25104	0.234709	0.235314	0.284332	0.244193	0.186195	0.236143	0.232674	0.290533	0.315729	0.325322	0.309276	0.291893	0.201491	0.318412	0.339448	0.238633	0.245421	0.293038	0.261517	0.273922	0.295034	0.217305	0.296307	0.27208	0.249174	0.216094	0.220432	0.219781	0.227538	0.230972	0.200303	0.22986	0.218439	0.203723	0.235953	0.232164	0.268761	0.214989	0.302109	0.24679	0.243878	0.217355	0.263997	0.240698
	sem	0.028924	0.0309579	0.0313412	0.0265516	0.0267757	0.0282925	0.0371908	0.0272007	0.0193225	0.0278161	0.023746	0.0348862	0.0508739	0.0403098	0.0389376	0.031597	0.0173124	0.0378809	0.0402216	0.0257379	0.0278682	0.0394118	0.0321344	0.0325274	0.0412678	0.0338587	0.0455172	0.0309784	0.0331263	0.0203883	0.0206948	0.0234646	0.024414	0.0285562	0.0212039	0.0331686	0.0294088	0.019923	0.0254264	0.0241261	0.0286841	0.0210217	0.0359722	0.0330385	0.0295722	0.0238575	0.0308945	0.0263496
Offer2	mean	0.255273	0.247676	0.250806	0.251947	0.241831	0.215148	0.236272	0.247831	0.204362	0.207907	0.217057	0.286045	0.252325	0.22225	0.201315	0.238575	0.225833	0.206591	0.241136	0.26516	0.280919	0.269825	0.27168	0.196366	0.244132	0.254906	0.261842	0.25399	0.232994	0.213197	0.265004	0.273965	0.238923	0.237179	0.251785	0.240995	0.200956	0.328797	0.259765	0.269085	0.309367	0.254774	0.20588	0.205895	0.253996	0.211045	0.28643	0.246721
	sem	0.0315969	0.0340287	0.0341208	0.0305035	0.0253658	0.0279034	0.026764	0.0313338	0.0238524	0.0261941	0.0318743	0.0369173	0.0305812	0.0236608	0.0258737	0.0253294	0.0292189	0.0206229	0.0282544	0.0332656	0.0346362	0.0270318	0.0349759	0.0229992	0.0331565	0.0272287	0.0253943	0.0311175	0.0272916	0.0217023	0.0259727	0.0330703	0.0298646	0.0286702	0.031967	0.0300861	0.0181083	0.0390365	0.0358232	0.0334333	0.0340568	0.0344787	0.022735	0.0234868	0.0284572	0.0252643	0.0323249	0.0252682
	H	pgACC n = 213
Offer1	mean	0.17907	0.207183	0.199625	0.186714	0.206061	0.203852	0.221219	0.178354	0.180371	0.218352	0.164108	0.226284	0.246795	0.275444	0.279147	0.260001	0.261887	0.248816	0.211851	0.278456	0.235475	0.215261	0.227243	0.24398	0.240636	0.266385	0.202777	0.210052	0.19516	0.21896	0.212483	0.206164	0.194928	0.253154	0.193189	0.223058	0.199198	0.23416	0.195739	0.180976	0.198477	0.237181	0.192824	0.171903	0.204014	0.215552	0.201239	0.200448
	sem	0.0170734	0.0207642	0.0194696	0.015966	0.0203116	0.0227171	0.0184187	0.0166117	0.0154308	0.0208213	0.0149925	0.0313575	0.0221736	0.0277248	0.0287947	0.0263094	0.0235842	0.0265098	0.0213753	0.0379709	0.0270876	0.0207687	0.0298583	0.032954	0.0279943	0.0328406	0.0228086	0.0209151	0.0205656	0.0204381	0.0197741	0.0169443	0.0188786	0.0284851	0.0191399	0.025031	0.0215298	0.0247863	0.0196671	0.0179994	0.0269619	0.0239507	0.0230539	0.0154281	0.0199579	0.0196108	0.0165458	0.019345
Offer2	mean	0.229453	0.232522	0.211641	0.219739	0.215102	0.227635	0.183638	0.219128	0.221925	0.192662	0.188901	0.179717	0.198921	0.215392	0.193743	0.217463	0.20595	0.198861	0.199958	0.153911	0.179503	0.188782	0.273729	0.254846	0.262746	0.278717	0.242667	0.229415	0.222328	0.238986	0.201787	0.196578	0.209216	0.185957	0.220738	0.213542	0.198409	0.191647	0.206564	0.184764	0.179698	0.258668	0.227382	0.213115	0.248761	0.200987	0.207162	0.195425
	sem	0.0260493	0.0227998	0.0212657	0.0205172	0.0219806	0.0309879	0.0184558	0.0236329	0.0223625	0.0175188	0.0147559	0.0169417	0.0179705	0.0216875	0.0201949	0.0204436	0.0203962	0.0194197	0.0172609	0.0137533	0.0185917	0.0189436	0.0353542	0.0257896	0.0277126	0.0275902	0.0259193	0.0273016	0.0202229	0.0212227	0.0251016	0.023211	0.0194789	0.0167069	0.021847	0.021929	0.0173889	0.0174085	0.0189013	0.0174437	0.0173626	0.0319416	0.0284929	0.0172693	0.0196379	0.0195985	0.0184229	0.0204003
	I	dACC n = 129
Offer1	mean	0.211102	0.170387	0.222934	0.189939	0.194223	0.215546	0.235725	0.240907	0.237942	0.219426	0.273531	0.211634	0.352093	0.672279	0.543726	0.684637	0.499007	0.534917	0.512612	0.379066	0.423447	0.370319	0.369814	0.310432	0.329887	0.333229	0.286129	0.229272	0.239387	0.192701	0.237968	0.224016	0.24723	0.214256	0.202228	0.241249	0.24604	0.25391	0.213464	0.292714	0.239898	0.220154	0.257559	0.230574	0.290651	0.245132	0.22873	0.300678
	sem	0.0233147	0.0213937	0.0234495	0.0251879	0.0203784	0.0226476	0.0314016	0.0316896	0.0455977	0.0275049	0.0327575	0.025257	0.055557	0.103762	0.0806574	0.120328	0.0905141	0.107989	0.105336	0.0663286	0.0730553	0.0492383	0.0512622	0.0322652	0.0487822	0.0457107	0.0389764	0.026472	0.0302909	0.0245003	0.0264452	0.0259972	0.0247375	0.0230701	0.0282576	0.0270655	0.0264773	0.0280826	0.0255185	0.0502586	0.0236478	0.026463	0.027999	0.0301632	0.036418	0.0345305	0.0305191	0.032563
Offer2	mean	0.224998	0.16724	0.175469	0.232826	0.235594	0.184343	0.197471	0.220111	0.222178	0.20861	0.177496	0.227066	0.182161	0.247359	0.231644	0.201043	0.193753	0.209896	0.260188	0.29767	0.300519	0.336003	0.359484	0.325806	0.315413	0.320509	0.341999	0.243074	0.22039	0.310226	0.273842	0.294019	0.329757	0.214295	0.282084	0.275308	0.248644	0.22871	0.264715	0.289459	0.313315	0.240883	0.261469	0.285076	0.232214	0.266122	0.225579	0.262168
	sem	0.0280393	0.0217958	0.02284	0.0306866	0.030345	0.0240348	0.0273716	0.0294647	0.0264303	0.0242905	0.0238254	0.0258873	0.0194216	0.0262317	0.0251398	0.0255601	0.0231167	0.03128	0.0324083	0.039294	0.04523	0.0423228	0.045412	0.0429351	0.0592527	0.0432477	0.0447014	0.0304101	0.0265714	0.0490126	0.0382298	0.0339321	0.0455892	0.0253493	0.0362476	0.0342877	0.0275592	0.0309668	0.0312735	0.032502	0.0416897	0.0313558	0.0313802	0.0420213	0.0251231	0.0360583	0.0302786	0.0296342
[truncated: 12 more columns]

## Sheet: Figure3j
Figure 3j	Average explained variance
	Mean	Offer1	Offer2
	vmPFC	2.24983	2.18716
	sgACC	2.89041	2.54181
	pgACC	2.58259	2.50248
	dACC	4.93896	3.13278
	SEM	Offer1	Offer2
	vmPFC	0.291347	0.331059
	sgACC	0.356528	0.301938
	pgACC	0.266574	0.268849
	dACC	0.793458	0.41267

## Sheet: Figure4a
Figure 4a	Feature integration
	vmPFC			sgACC			pgACC			dACC
		prob1	mag 1		prob1	mag 1		prob1	mag 1		prob1	mag 1
		0.0044891	0.0250477		0.0394614	0.00603447		-0.0163416	-0.000279657		0.0746784	-0.0145605
		0.0189424	0.0565209		-0.0381681	-0.029141		-0.00138824	-0.0172482		0.0125382	0.00669011
		0.133122	-0.014179		0.000692344	0.00505101		0.0377808	-0.00640258		-0.0190478	-0.000236037
		-0.0899345	0.0449058		-0.00198888	0.00527691		-0.015535	0.00449618		-0.0252376	-0.0258318
		0.0865088	0.0810483		-0.0460141	-0.00959993		0.0199637	0.0113677		-0.0248122	0.0102372
		-0.0231798	0.0139491		0.289387	0.0323809		-0.00290716	-0.00114833		0.0344594	-0.0316461
		-0.041636	-0.0103158		0.104535	0.0324546		-0.0172195	0.0030775		0.0171574	-0.002675
		0.0245115	0.00604174		0.0692061	-0.00563629		0.0707624	0.054672		-0.0166608	-0.00878113
		0.0794148	-0.0337869		-0.0549285	0.0135753		-0.0347342	-0.0349966		0.0332171	-0.000556544
		0.00997779	0.0347966		-0.0327251	0.00949845		0.000750762	0.0128498		-0.0774866	-0.000302259
		0.0257864	-0.0213279		0.102056	0.0164616		0.000140178	0.0483159		-0.169861	0.0036594
		-0.00604186	0.053843		0.0355079	0.0202631		-0.00682075	-0.00223028		-0.0566712	0.00466566
		-0.0231039	-0.0134816		-0.151387	-0.0661269		-0.0117994	0.0304004		0.0952375	0.0349222
		0.0306748	0.0759167		-0.0178335	-0.0462437		0.0181661	-0.000965575		0.0640824	-0.00943375
		0.0536352	0.0645181		0.00556736	0.00613105		0.00679771	0.0200881		-0.0426858	-0.024408
		0.0124459	0.0145976		0.0454959	-0.0105115		-0.018697	0.00241317		0.0371896	0.0349812
		0.0370927	0.0351235		0.0642586	0.00953357		0.0227255	0.0131339		0.0515568	0.00803283
		-0.00849207	0.00505784		0.0651377	-0.011253		-0.020407	0.0106159		0.0316605	0.0036984
		0.0227863	-0.0308188		0.227612	-0.00119772		0.0019773	0.0153162		0.0447844	0.00953194
		-0.0112549	-0.0278782		0.0303687	-0.00666558		-0.00197729	0.00988132		0.0163867	-0.0117297
		-0.0502274	-0.00860198		0.0137698	0.0160811		-0.0142446	-0.0132753		-0.042122	-0.000276381
		0.0376972	0.0246929		0.0956878	0.00770722		0.00649875	0.0063915		-0.0688152	-0.014185
		-0.0272209	-0.0188596		0.0540938	-0.00185999		0.0056387	-0.0239681		0.0428233	0.0436676
		-0.00132256	-0.0364137		-0.0143956	-0.0201485		0.00179667	-0.0085506		0.0893584	0.00409055
		0.0104087	-0.0106082		0.061941	-0.0105215		0.00147784	0.00301127		0.0379375	-0.00158308
		-0.00573582	0.0110228		-0.0488975	0.0178824		0.0157674	-0.0262679		-0.0605097	-0.0254493
		0.0054265	-0.00460521		0.0120327	0.00901454		-0.027536	-0.0243647		0.0324475	-0.00805451
		-0.063226	-0.0144535		0.052327	-0.00349854		0.0153803	0.000948639		-0.0158584	0.00426741
		0.0406579	0.0437709		0.0249349	-0.0267367		0.0567314	0.0217013		-0.0802463	-0.00168219
		0.0719529	0.00176135		-0.0447192	-0.028136		0.00951192	0.0207066		-0.0787019	-0.0471107
		-0.0693482	-0.00495459		0.0789198	0.020547		-0.00157334	-0.00315144		-0.0436325	-0.0271319
		-0.0735873	-0.0342083		-0.0549777	-0.028736		-0.0270143	0.0109419		0.0161433	-0.0191499
		-0.0172512	0.0312356		-0.0479128	-0.0132578		-0.0150737	-0.0388468		-0.0898579	0.00918599
		0.00532558	-0.0319225		-0.0146767	-0.00103305		-0.0183727	-0.0120938		-0.00863069	-0.00831231
		0.127848	0.0497782		-0.0153712	-0.0033904		-0.0303643	0.0184962		-0.0502921	-0.0203575
		-0.0582705	-0.0580346		0.0219059	0.00288123		-0.0227584	-0.00176686		0.00012175	-0.0187533
		-0.0475807	-0.0128801		-0.00495999	-0.00937403		-0.0373387	-0.034768		-0.019414	-0.01391
		0.0216277	0.000106569		-0.0196909	-0.0307476		-0.00591247	0.00541864		0.136023	0.00411711
		0.0561795	-0.000403823		0.000537622	-0.0122519		-0.00904979	-0.00584372		-0.133694	-0.0221123
		-0.0599542	-0.00188429		-0.0828851	-0.0271343		0.0615487	0.0539465		-0.00675384	-0.01189
		0.0200603	-0.0462069		0.0381684	0.00476906		-0.00951626	0.00578635		0.0600877	0.00121658
		-0.0769058	0.0244928		0.0222695	-0.00750797		4.54584e-05	0.0279384		-0.0373764	-0.00591561
		0.0415591	0.0248494		0.0421592	-0.0226854		-0.00840064	0.00796391		-0.0120746	-0.000840973
		-0.0356734	-0.0181061		0.0494561	0.000286824		0.0128156	0.00950934		0.0299301	-0.00716411
		-0.125565	-0.0293907		-0.00606344	-0.00719203		0.0223593	0.00663046		-0.111452	-0.0196878
		-0.0180451	-0.0314668		0.0766313	0.0161841		0.011202	0.013871		-0.0814352	-0.0561891
		-0.000493565	0.022289		-0.03975	0.0086248		0.00345248	-0.00232311		-0.0854405	-0.0314882
		0.0384035	-0.0132459		-0.0263015	-0.016039		0.0101117	-0.0340086		0.0426152	0.0243022
		0.0100243	-0.000468414		0.0177665	0.0149741		0.00306561	-0.0183942		-0.0321188	0.014014
		-0.05608	0.0234632		0.0134498	0.00525644		-0.0377702	-0.0302768		0.034996	-0.00506308
		-0.00395058	0.0201156		0.0629034	0.0345937		0.00804331	0.00309803		0.0162994	0.0159168
		0.0296355	-0.0230384		0.0205817	0.0103486		0.00260041	0.00395385		-0.0574096	-0.0285608
		-0.0556505	-0.00732495		-0.035486	-0.0147026		-0.0056612	-0.00232667		0.0691041	0.0392344
		-0.0225761	-0.0156637		-0.0217198	0.00968388		0.00064844	-0.00581066		0.0278078	0.0133593
		-0.0694436	-0.0173627		-0.00280337	-0.0149052		0.0298406	-0.0374395		-0.0905625	0.0167921
		0.0110147	0.0144699		-0.00513666	0.00752402		0.00652903	0.00829709		-0.146336	-0.0484202
		0.0179398	0.0328825		-0.0854451	-0.0140092		0.00952962	0.00426684		-0.0755369	-4.444e-05
		-0.0583999	0.00623292		0.0456758	-0.0174981		-0.00935942	-0.0172114		-0.00733099	0.00784056
		-0.031034	-0.00623458		-0.0554623	-0.0123999		-0.00295215	0.0163363		-0.0669672	0.0170201
		-0.0210281	-0.00379151		0.0342683	0.00944075		0.0184182	0.0626175		0.0125718	0.0265281
		0.0631077	0.00798412		-0.0319152	0.004445		0.0103128	0.0215967		-0.0786008	0.0060696
		0.0298775	-0.028302		-0.0485547	0.00865166		0.018884	0.167563		0.0336431	0.0312776
		-0.00596842	-0.00907617		0.0960015	0.0335368		-0.0267353	-0.0179404		-0.0903883	-0.0135105
		0.000780863	-0.0169272		-0.0444128	-0.0307018		0.0272064	0.0011339		0.0537494	0.0459398
		-0.017191	-0.0171215		-0.00954651	-0.00532697		-0.00321804	-0.00445472		0.118016	0.0469771
		-0.0208521	-0.0515147		0.0438169	0.0174616		-0.000748235	-0.0216038		0.0732768	0.0337794
		-0.0136665	-0.0155581		0.00572668	-0.00575312		-0.00525996	-0.0204891		0.0718052	0.00720668
		0.0133305	-0.0345576		-0.0815939	0.0204833		-0.00806872	-0.0117741		-0.0448644	-0.00513894
		0.24653	0.127073		0.0378517	0.0210743		0.00578469	-0.012477		0.0101935	0.0295764
		0.0416938	0.0593894		0.0839179	-0.0103422		0.00566093	-0.00844761		0.0579514	0.0314982
		-0.0458822	-0.00921256		0.0810237	0.0320824		0.00390623	0.0306403		-0.102578	-0.018448
		0.00168076	0.0205368		0.0436253	0.0344427		0.00750515	0.00331841		-0.0922252	-0.0462757
		0.0212864	-0.0162446		0.0701163	0.0380092		-0.0129724	0.015821		-0.160609	0.0109416
		0.0482923	0.0485776		-0.106339	-0.0108365		-0.0037883	0.0116211		0.0579253	0.0244096
		0.00247643	-0.00459781		0.0250852	0.0305407		-0.0201052	-0.0509821		-0.108355	0.00674662
		-0.0337065	0.0165216		-0.055123	0.0181426		0.0133583	0.00590016		-0.0351671	0.00197173
		-0.0265811	-0.000623148		0.077613	0.032311		-0.0227558	-0.00799077		0.0329604	0.0106105
		-0.0421221	-0.0133408		-0.0409929	0.0102462		-0.0278287	-0.0493336		0.0354924	-0.0160443
		-0.00850306	-0.00122967		-0.0393768	-0.00211462		-0.0316385	-0.015737		-0.0161024	-0.0264713
		0.018404	-0.0144045		-0.0520239	0.0118783		-0.0369499	-0.0550248		0.258328	-0.0512799
		0.0807525	-0.00492672		-0.0498308	-0.00639204		-5.11914e-06	-0.0214726		0.175296	0.0849808
		-0.0831148	-0.0344248		-0.00939392	0.0168846		-0.0782375	-0.0469904		0.107523	0.0101936
		0.017487	0.0195993		-0.0351429	0.0116422		0.00500097	0.00422266		0.107882	0.104546
		0.0212022	-0.0300603		-0.00286195	0.00348985		-0.000949072	0.0104791		0.222934	0.0905467
		0.163263	0.00329633		0.0457423	0.00672539		0.00960018	-0.00439665		-0.0128349	-0.0287157
		0.0174201	0.0345471		-0.0127522	-0.0122387		-0.0301572	-0.0578092		-0.014812	-0.00060765
		-0.0513496	0.0234758		-0.0285722	-0.0136252		0.00730434	-0.0096276		-0.0350499	-0.0075023
		-0.0752391	0.000539705		-0.00306351	-0.0193632		-0.0137883	-0.0411321		0.0622614	0.0448545
		-0.0210702	-0.0104331		-0.0757494	-0.00575164		-0.0127893	0.014424		0.0708527	-0.016336
		-0.00927136	0.0135226		0.0124284	0.0138024		0.0108939	-0.0182595		-0.0190386	0.0227534
		-0.0136842	-0.0355046		0.00834778	0.000242042		0.00879653	0.00220069		0.028891	0.0282321
		-0.0285193	-0.00371416		-0.0670252	-0.0106204		-0.0407001	0.10368		0.0197504	0.00186534
		-0.00282588	0.0254994		-0.000253752	-0.00405154		-0.0207566	-0.0119575		-0.00785996	0.0330602
		-0.05332	-0.0437621		0.0501791	0.0358585		-0.00737796	-0.0274369		-0.0113274	0.0167479
		-0.0268133	-0.0325018		-0.00993309	0.0161016		-0.00353653	0.0278821		0.0683739	0.0273643
		0.0234279	-0.000109066		0.0410582	-0.0134841		0.00479333	-0.00912785		0.181693	0.0779338
		-0.0613507	0.0048413		0.021725	-0.0235339		-0.00840126	-0.0145019		0.0306459	0.0560745
		-0.00249907	0.0173119		-0.0504883	0.0239628		-0.0123189	0.0284947		0.0302082	0.0105061
		0.110425	-0.0119137		0.0679439	-0.004472		-0.0120786	-0.0152383		-0.000669631	-0.0155063
		0.104378	0.0117277		-0.0354233	-0.0081628		0.0617595	0.0748802		-0.016272	-0.00305891
		0.0330208	0.0157665		0.0313847	0.0071776		-0.00174306	-0.00150069		0.0110039	-0.0309264
		-0.0134628	0.000962225		0.0323612	-0.0135305		-0.0272425	0.00300684		-0.0212845	0.0229089
		0.0316781	0.0108019		0.00757281	0.0121168		-0.00553083	-0.0177398		-0.0275248	-0.00819142
		0.0432677	-0.0479782		-0.00209978	0.0182447		-0.0068382	-0.0275886		0.0249619	0.00857418
		0.0679572	0.0510469		0.00456584	0.0161182		-0.00933616	-0.0190937		0.00518229	0.0127301
		-0.0232921	0.00862503		-0.0338533	0.00490834		0.0589572	0.0650921		-0.0200097	0.0668975
		-0.0114265	0.0210011		-0.0229349	-0.000301516		0.0010142	-0.0239224		0.0255845	0.0412391
		-0.0427228	0.0407347		0.0251354	-0.00159412		-0.0154203	0.00165757		0.0294076	0.0352278
		-0.0722918	-0.034267		-0.00398837	-0.0170873		0.00795088	0.000638865		-0.0248098	-0.0129146
		-0.0526789	-0.00111584		0.0938442	0.0455052		-0.000864645	0.00768095		-0.00451388	0.015299
		-0.0276998	-0.0194262		0.0277129	-0.019663		0.0111427	-0.0199017		-0.0106934	0.00432012
		0.0351014	0.0080614		0.0450272	0.013273		0.00350333	0.00356545		0.0129327	0.00386996
		0.0569693	0.0117835		-0.0922169	-0.0010236		-0.00904771	0.0165413		0.0245539	-0.00835291
		0.0778447	0.0615525		0.0607216	0.0160436		-0.00125632	-0.000929203		0.024617	-0.030552
		-0.0116507	-0.00513819		0.0378694	-0.0173057		-0.0125458	-0.0621867		0.0824485	0.0338282
		0.0811911	-0.0300607		-0.0637528	0.0179686		0.00545684	0.0101387		0.0169916	-0.039437
		0.027457	0.0255288		0.00459526	0.00899252		-0.0380234	-0.00892939		0.0331271	-0.0353568
		0.0138545	0.00506648		0.0984743	-0.0163326		0.0204275	0.0293091		-0.0523059	-0.0170738
		0.0177777	-0.000380344		0.00945792	0.026151		0.00491187	-0.0178821		-0.0227744	0.0435363
		0.0711593	0.0298109		-0.0207946	0.000773222		-0.00308815	0.0376747		-0.0884141	-0.0177928
		0.027299	-0.00860883		-0.0317512	-0.00912311		0.00837829	-0.006371		0.0188593	-0.0033968
		0.0629852	0.00819533		-0.0101842	-0.0132234		-0.0236154	-0.00411894		0.0375184	0.0191212
		-0.0271133	0.0396109		0.0730265	-0.0168291		-0.0317288	-0.00511654		0.0186404	0.0151922
		0.0086214	-0.0203651		-0.0388683	-0.0166039		0.0166652	-0.0150404		0.0962105	-0.0362008
		-0.0552491	0.0447409		0.00539684	0.031788		-0.0201062	-0.00295578		-0.0297168	-0.0106072
		0.0632268	0.0499294		-0.00348524	0.0198904		0.0151192	0.00933842		0.0625548	-0.0138621
		-0.0871135	-0.0468057		0.00484856	-0.00506257		0.00276712	0.0187467		-0.100547	0.00294704
		0.0195809	-0.0338242		-0.036454	0.0050433		0.00789658	0.00288318		0.1183	0.0222093
		0.0423944	-0.0047868		0.0157168	0.00568919		-0.0255495	-0.0186942		0.031497	-0.000771181
		0.0338232	0.0145507		-0.0374547	-0.00479433		0.0100454	-0.0128425
		-0.025287	0.0297277		-0.028347	-0.0126537		0.0205811	0.0104964
		-0.00655302	0.00113289		0.0530203	0.0110886		-0.000696612	0.0254528
		-0.0370868	0.0011287		-0.0677407	-0.0311487		-0.0199889	-0.00212752
		-0.0256699	-0.0386529		0.0460467	-0.0408348		0.00714536	-0.00138043
		-0.0443053	0.00608382		0.0243277	0.00288962		-0.0138871	-0.019164
		0.107064	0.063218		-0.10849	0.0228066		0.0155745	0.0174443
		0.0165355	-0.0168083		-0.0533141	-0.0117604		-0.0165682	-0.0113879
		0.0157932	-0.00653996		0.0909788	0.0228308		-0.00423781	0.0214387
		0.0154901	0.0157249		-0.0305411	-0.0222302		0.0198646	0.0234609
		-0.00806852	0.000779401		0.0386952	-0.00584007		-0.0310331	-0.0381944
		-0.0377026	0.00910461		0.0717242	-0.0349821		-0.00594819	-0.0197304
		0.0262751	0.00289259		0.0112643	-0.00678214		-0.0111795	-0.0242559
		-0.0199412	0.00989396		-0.0228125	0.00249757		0.00537989	-0.0387014
		-0.0133526	-0.0145653		0.0427171	0.0169467		-0.0261363	-0.0285476
		-0.00322864	0.00659381		-0.0849937	0.025194		-0.00230295	0.00337788
		0.00359076	-0.013589		-0.0595685	0.00729474		-0.00756777	0.00212218
		-0.0113871	-0.00661785					0.0195525	0.0140521
		-0.00542872	0.0152612					0.00258958	-0.00567848
		-0.0465425	-0.00634147					-0.00936968	-0.00141208
		0.0623145	0.0331695					-0.0380381	-0.0386601
		0.0614779	0.0188326					0.00294323	0.00155427
		0.173276	0.0145655					0.0027086	-0.0188148
		0.173318	0.00615078					0.0140955	0.00470496
		-0.0313581	-0.0334346					-0.00360325	0.000913956
		0.0465415	0.0251837					-0.0145302	-0.0177539
		-0.0317579	-0.00736864					-0.00650867	-0.00849673
								0.0198468	-0.0171418
								0.0040205	-0.0182966
								0.00127445	0.0152797
								-0.00254115	-0.00323203
								-0.00911565	0.00390711
								0.00506267	-0.00838519
								-0.00125236	-0.0157206
								-0.0044625	0.0153878
								-0.0140145	0.00532823
								0.00703174	0.00672379
								0.0120213	0.00120253
								-0.0128895	0.00294779
								-0.00420121	-4.55112e-05
								-0.00276154	-0.00239165
								0.00139969	-0.00541501
								0.00551002	0.00339598
								-0.00873489	0.0246
								0.000924587	0.00174756
								0.00455595	0.0216741
								0.0169034	0.00678537
								0.00374122	-0.00556902
								-0.00891679	-0.0218578
								-0.0093517	0.0162889
								-0.00650456	-0.0138613
								0.0104793	0.00115035
								-0.00326609	0.00569241
								-0.0176057	-0.00818553
								0.00237032	-0.00347795
								-0.00666933	0.00243583
								-0.0104283	-0.0173881
								0.0110295	0.00392687
								-0.00707497	0.00102614
								0.0129569	-0.00886228
								-0.00459305	0.0136956
								-0.0204297	-0.00920277
								-0.00767401	0.0222166
								0.00175646	-0.000644383
								-0.00155415	0.0115725
								-0.000488681	0.00944719
								0.0025871	-0.0161811
								0.00106058	0.00826342
								0.00422139	-0.00137979
								0.00411327	0.00526942
								0.000308578	0.0112192
								-0.00496496	-0.00680258
								-0.00151476	0.00150467
								-0.000133058	-0.0178679
								-0.000679575	0.00587286
								-0.0158903	-0.0159545
								0.00494092	-0.0213009
								-0.00883531	-0.00466306
								-0.0183739	0.0107553
								-0.00898903	0.000855088
								-0.00884701	0.00581381
								0.000887991	0.00789468
								0.00219229	-0.0105862
								-0.00731039	0.000613223

## Sheet: Figure4b
Figure 4b	Attentional alignment
	vmPFC			sgACC			pgACC			dACC
		ev1, ep1	ev2, ep2		ev1, ep1	ev2, ep2		ev1, ep1	ev2, ep2		ev1, ep1	ev2, ep2
		0.00649638	0.0341747		0.0243127	0.0237048		-0.0165613	-0.0170435		0.00698628	0.000644792
		0.0129974	-0.0524295		-0.0147627	0.0115012		-0.00787393	-0.0169974		0.00439312	-0.00911129
		0.0419906	0.000502163		-0.00670273	-0.0183985		0.0351794	-0.0127723		0.0041956	-0.0112448
		-0.0201685	-0.0396589		0.00650528	0.00403813		-0.0112087	-0.0133968		0.0099282	-0.0101248
		0.0478011	0.0449295		0.0171653	-0.021376		0.0181008	-0.0053521		-0.0049271	0.00407863
		-0.00301884	0.0206724		0.0682719	0.0195881		-0.00106338	-0.0234514		-0.0019887	0.0183395
		-0.0189162	0.000984158		0.0196583	0.0112707		-0.00986543	-0.0081203		-0.00764105	0.0182212
		0.0148116	-0.0183194		-0.0168218	0.0164773		0.0651085	-0.0386781		-0.00428391	0.00802267
		0.0234714	0.00119108		-0.00032718	-0.0264851		-0.0314645	-0.0379977		-0.00623279	0.00109013
		0.00135631	-0.0272172		0.00297794	-0.0257278		0.00821596	0.00958481		-0.0202553	-0.0176656
		0.00368354	0.0029409		0.0174026	-0.00155145		0.00776641	-0.0206127		-0.0212009	0.000330968
		0.00736736	-0.0110243		0.0168507	0.00510783		-0.00192145	0.00208049		-0.0177864	0.0147328
		-0.0119124	0.00223473		0.00654817	0.0245359		-0.0044444	-0.0132265		0.0318817	-0.00190536
		0.0286215	0.00290725		-0.00451017	0.00945162		0.0127895	0.0103721		0.00873949	-0.0153975
		0.0236487	0.0088021		0.0158418	0.0268133		0.0100715	0.0137269		-0.00681322	0.00397906
		0.00786552	0.0039372		0.00150141	-0.0142827		-0.0199899	0.00235789		0.000868515	0.00502506
		0.0183941	-0.00757066		-0.0011184	-0.0228746		0.0197323	0.0283733		0.00366286	0.0103942
		-0.00158951	0.0182963		0.0116944	-0.00593662		-0.0152166	0.00307732		0.0252299	0.0169839
		0.00361629	0.0150186		0.0514887	0.0151216		0.00489168	-0.0181309		0.0025017	-0.0215672
		-0.0103822	0.00495782		-0.0167288	0.00604477		-0.00413392	-0.00500171		0.00858329	-0.0270269
		-0.0235465	-0.0214258		-0.00612352	0.00560237		-0.0125583	-0.00992949		-0.00728898	0.00121431
		0.0225959	0.0342491		0.0117094	0.0088355		0.00597601	-0.00339436		-0.0138637	0.00888375
		-0.0174539	-0.0127583		0.0083707	-0.0148383		-0.000642067	0.0130377		0.0109038	-0.0081753
		0.000876348	-0.00439691		0.00248163	0.00117574		-3.55377e-06	-0.00900501		0.0265352	0.013229
		5.3339e-05	0.0308168		0.0234609	0.00472946		-0.00153551	-0.00349196		0.00324949	0.00235817
		0.00198445	-0.0109007		0.00824643	-0.00186641		0.0121126	-0.0034156		-0.0408992	0.0140125
		-0.00224675	0.0085952		0.00833539	0.00487478		-0.0233177	-0.0180305		0.0024045	-0.0098054
		-0.0274392	-0.0254172		0.00271559	0.00605732		0.0161283	0.0042528		-0.00247846	0.00218359
		0.0234246	0.0374543		-0.0121741	0.0253604		0.0557267	0.00860067		-0.0195167	-0.0216277
		0.0261528	0.0317524		-0.0154756	0.00599216		0.00986316	-0.00974168		-0.029696	-0.00287076
		-0.029538	0.00845874		0.0233825	0.0200248		0.0021887	0.0073995		-0.0103023	-0.0164443
		-0.0294246	0.0163612		-0.00940391	-0.0141838		-0.0238829	0.0065141		0.00425688	0.0185822
		0.000682688	0.00977291		-0.0114591	0.00669531		-0.0175718	-0.00475254		-0.00608482	-0.000701134
		-0.00143958	0.0276104		-0.0119661	-0.00962891		-0.013052	-0.0134539		0.00293363	-0.00552179
		0.0539935	-0.02		-0.00529749	0.00644637		-0.0225902	0.000666315		-0.02542	0.028494
		-0.0272636	0.00122082		0.00946171	-0.0225138		-0.0233255	0.00150325		-0.0183554	-0.00654972
		-0.018954	-0.0335855		-0.00444889	0.00654303		-0.032364	-0.00233431		-0.021031	-0.00479256
		0.0104297	-0.00512281		-0.0263544	-0.0104981		-0.000704132	0.0143001		0.00884865	-0.0172809
		0.0193526	0.0190223		-0.00168949	0.00102263		-0.00762869	0.00465456		-0.0366382	-0.0432842
		-0.0232122	-0.00609313		-0.0288853	-0.0189951		0.0594664	0.0189445		0.0163957	0.0118697
		-0.000601436	-0.0145903		0.0235074	0.00956165		-0.0054001	-0.00366644		0.0162514	0.00287593
		-0.0202999	0.0458363		-0.00990733	-0.0051379		0.00325126	-0.00395131		-0.00924942	-0.0164047
		0.0193779	-0.00667504		0.0194845	-0.0130204		-0.00963816	-0.0066506		0.000189094	0.00682839
		-0.0204389	-0.0230909		0.0144471	0.0282468		0.0121581	0.00773679		0.000630703	0.0314204
		-0.0502991	0.00779447		-0.0279989	-0.0119355		0.0146718	-0.00939708		-0.00949634	-0.00537056
		-0.0136127	0.00334312		0.010505	0.00803759		0.0124922	0.00105894		-0.022176	-0.0442692
		0.00460216	-0.0269737		-0.0117152	0.00625173		0.00128465	-0.0159269		-0.0166992	-0.0192625
		0.00660523	-0.0160767		-0.0198803	-0.017122		-0.000868617	0.0066785		0.0109359	-0.0158483
		0.00199355	0.0143904		0.00622495	-0.0139413		-0.000711085	-0.00462639		-0.021317	0.000482161
		-0.0210092	-0.05577		0.00299015	0.0128466		-0.0362897	-0.00182041		-0.00383282	-0.0262158
		0.00472364	-0.00975674		0.00444444	0.0033052		0.00535871	0.00742372		0.00565977	-0.000344872
		0.0110999	0.0238511		-0.00280745	-0.00750086		0.000645678	0.0062568		-0.000798875	-0.0160066
		-0.0241778	-0.0251049		-0.0108523	0.0346273		-0.0061933	-5.53868e-05		0.00756721	0.0172803
		-0.0103466	0.000197072		-0.018154	0.0125028		0.00211385	-0.0113462		0.00516379	0.00207092
		-0.0228515	0.00595243		0.00872836	0.0294042		0.0195075	-0.0107778		-0.0102897	0.01779
		0.0114543	-0.00134063		-0.000128973	0.0100384		0.00680374	-0.0307931		-0.041136	-0.0442214
		0.00328022	0.039285		-0.0326231	0.0182642		0.00895849	-0.0108705		-0.0321146	-0.014943
		-0.0208915	-0.0102574		0.00886554	0.00400791		-0.00977475	-0.013771		0.00802162	0.0115506
		-0.0129323	-0.0186113		-0.0085148	-0.00520321		0.00503176	-0.0104674		-0.00625099	-0.0391923
		-0.00699119	0.0127578		0.0244964	-0.024664		0.0214888	-0.0037938		0.0242515	-0.0254998
		0.0219878	-0.0190633		-0.0188359	0.0133197		0.0134674	0.0185296		-0.0170988	0.0150386
		0.0081355	-0.0144589		-0.0055078	-0.00841535		0.0339991	0.0458253		0.0115361	0.0169893
		-0.0048143	-0.00851155		0.00811325	-0.00333973		-0.0256097	-0.0046684		-0.0164148	0.00628489
		-0.00444878	-0.00472426		-0.0054171	-0.00801932		0.024734	0.0135133		0.0158411	0.0243734
		-0.00547223	-0.0114756		-0.00511426	0.00430741		-0.00413129	-0.0216776		0.0261547	0.00181297
		-0.0183147	-0.0117968		0.0232261	0.0129095		-0.00618067	-0.000795037		0.0254405	0.00278619
		-0.0102533	-0.0051248		0.0149429	0.00222402		-0.00690533	0.0116442		0.0204964	0.0160916
		0.00115419	0.00253589		-0.0323088	-0.000320815		-0.00614235	-0.00241085		-0.0186343	0.00769332
		0.118014	0.106115		0.0467853	0.0403505		0.00678783	-0.000375888		-0.00434621	-0.0197294
		0.0256478	-0.0182698		0.0331416	0.0172149		0.00586466	0.0166492		0.0289039	-0.0151907
		-0.016784	0.00586156		0.0181062	0.0149551		0.00583044	0.0292252		-0.0318667	-0.0266306
		0.00274712	-0.00225262		0.0258675	0.0208533		0.0104045	-0.0206608		-0.0272992	-0.00158462
		0.00247068	-0.0163734		0.0439542	0.030575		-0.00816811	-0.00390974		-0.0232217	-0.000101231
		0.0284454	-0.00521395		-0.0445707	-0.00180783		0.0052408	0.011275		0.0113063	0.035968
		-0.00056438	-0.00268241		0.00454251	0.0212826		-0.0116768	-0.00757383		-0.0345127	-0.0253131
		-0.0124696	0.00135875		-0.00780782	0.0206691		0.00934721	0.037909		-0.0180369	-0.0030384
		-0.0110661	0.00781545		0.0305457	0.0438159		-0.0241891	0.0105861		0.00986058	-0.0112809
		-0.0195654	-0.00702352		0.00822902	-0.0154254		-0.0286573	0.00163064		-0.00121255	-0.0147722
		-0.000139697	0.00648272		-0.0123853	-0.0155082		-0.0281777	0.0445024		-0.0133286	0.00180828
		0.00772583	-0.0249096		-0.0172865	-0.0247514		-0.0334107	-0.01075		0.0743006	0.0255758
		0.0323844	0.00213853		-0.0103922	-0.0456419		-0.00103866	0.000358286		0.059934	0.00712714
		-0.0237415	0.0127671		-0.000594628	-0.00304222		-0.0782027	0.0181571		0.0366025	-0.00040512
		0.00495254	0.0526731		-0.00916521	0.000945251		0.00698372	-0.000181135		0.0430058	0.0018072
		0.00548834	0.00129685		0.00438513	-0.0122075		0.000235371	0.0199042		0.0864706	0.00436419
		0.056735	0.0177942		0.0073605	-0.024518		0.0103949	-0.0111214		0.0247353	0.0127464
		0.0112227	-0.0182423		-0.00470833	-0.00996612		-0.0372567	-0.0359988		-0.00442569	-0.00970285
		-0.0132854	0.0168297		0.000550206	0.0124311		0.00601415	-0.00838874		-0.0100012	0.000318581
		-0.0255878	-0.0109356		0.0122968	0.00319104		-0.0223655	-0.0451571		0.0037146	0.0178989
		-0.0103987	0.0327695		-0.00588705	0.00961692		-0.01049	-0.00233913		6.82652e-05	-0.0111098
		-0.0024192	0.00950281		0.00632237	0.0162159		0.00470721	-0.0112957		-0.0129235	-0.00920907
		-0.00962373	-0.0346914		-0.00161342	0.0105463		0.00544915	0.0128701		0.0113964	0.0230299
		-0.00617398	0.00166136		-0.0180488	-0.0166569		-0.0226992	-0.0147347		0.00656061	0.0103923
		0.00443217	0.0252774		0.0122165	0.00520292		-0.0193353	0.00765177		0.0107795	-0.0038377
		-0.0400852	0.100477		0.0274798	-0.00186374		-0.0150669	-0.0150445		-0.0134433	-0.0147458
		-0.0152251	-0.0149534		0.00352571	0.0128815		-0.000978052	-0.00896025		0.027733	0.0815967
		0.00636661	-0.000431971		0.00956782	0.0149586		0.00485405	-0.0277431		0.0620304	0.0429565
		-0.0193527	-0.00702199		0.00191152	0.0105997		-0.00657567	0.0150542		0.0218775	0.00803064
		-0.00334966	0.0178985		-0.024452	0.0305818		-0.00515462	-0.00856922		0.0162378	-0.00508811
		0.0317579	0.00885402		0.00924775	0.00733865		-0.0116152	-0.00743504		0.00221313	0.0157439
		0.0351926	-0.00456107		-0.00203139	0.0102935		0.0591924	0.0439491		-0.00144038	0.00966875
		0.0198488	0.034902		0.0111808	-0.00151707		-0.00101084	-0.0289599		-0.00120778	0.0444159
		-0.00624724	-0.00908701		0.0148496	-0.00832753		-0.0205456	-0.0126585		-0.00226035	-0.00865327
		0.0162388	0.00530802		0.00734771	-0.0194384		-0.0101449	-0.0266821		-0.00902016	-0.0108057
		0.0094988	-0.0254964		-0.0030992	0.0116689		-0.0108472	-0.0168993		0.00933447	0.0142715
		0.0358582	-0.0252556		0.00544194	-0.00331231		-0.0113933	0.0137454		-0.012511	0.0171446
		-0.00401257	-0.010759		-0.0209124	0.0208698		0.0589961	0.0646442		0.0215632	0.00353619
		0.00292807	-0.00810717		-0.00458441	-0.0127848		-0.00281737	0.0377914		0.000802245	0.00379749
		0.00235564	0.0536922		0.0232546	0.00336216		-0.0164323	0.00188142		0.00744288	0.0135839
		-0.0422866	0.00302128		0.00936238	0.00345205		0.00790762	0.0277115		-0.0173599	0.00588101
		-0.0187944	-0.0538562		0.0286453	0.027009		0.00208105	0.0109003		-0.00137668	-0.0166706
		-0.0101501	-0.0178853		-0.0015234	-0.0055243		0.00695061	0.018674		0.00538941	0.00141449
		0.0150209	0.0154089		0.00118256	0.00314825		0.00180867	0.00255683		-0.00848817	0.00392911
		0.0143354	0.0158915		-0.0338633	-0.0198724		-0.00768692	0.0086901		-0.000203333	-0.00434582
		0.0412068	0.0352446		0.0265139	0.0159104		-0.00112241	-0.00588435		-0.0294381	-0.0319404
		-0.00926547	-0.0313506		0.0184901	-0.0423768		-0.0117341	0.0143532		0.0141377	0.030089
		0.0276323	-0.0143302		-0.0118108	0.0154813		0.00492863	-0.00553505		0.0228866	0.0415324
		0.0131972	0.00628081		0.00498004	-0.00214002		-0.0358661	-0.00362185		-0.00703488	-0.00694231
		0.00325003	0.00314955		0.0249959	-0.0115748		0.0201056	0.0116538		-0.0264807	0.00100841
		0.00519614	0.00645237		0.021067	0.0174344		0.00274545	-0.00893015		-0.0180446	-0.00680948
		0.0300806	-0.0119544		-0.00365401	-0.00433644		-0.000179164	-0.0280729		-0.00690606	0.00793224
		0.0109176	-0.040539		-0.0137187	-0.0129657		0.0070809	0.0149974		0.00203469	-0.00839912
		0.0333903	-0.0204958		-0.00225741	0.0149805		-0.021549	-0.0118016		-0.00507981	-0.00132351
		0.00418789	-0.0191346		0.00325415	0.0545704		-0.0283826	-0.00188204		-0.00620862	-0.00601008
		0.00483374	-0.0216531		0.00553811	0.000372174		0.0178665	0.0470904		0.0269473	0.0165485
		-0.00860083	0.000568209		0.00680681	0.00502852		-0.0191503	-0.00945139		0.0014012	-0.0109336
		0.031073	0.0540332		-0.0146056	0.00210497		0.0143901	-0.00492039		0.00221963	0.00819512
		-0.0352404	-0.0648858		-0.0081203	0.00937902		0.00355852	0.0140752		-0.0316041	-0.00499169
		-0.00183647	0.0666175		0.00972895	0.00382889		0.00694728	0.0180439		0.042825	0.00529882
		0.0126714	-6.97105e-05		0.0164477	-0.0416443		-0.0231015	-0.0112998		0.00298492	-0.00263075
		0.01622	-0.0185105		0.0012679	-0.0142833		0.0110331	0.00450586
		-0.00822086	0.0125553		-0.00793082	-0.00348844		0.0179406	0.0250659
		0.00283951	-0.0023017		0.0159512	0.00894325		-0.000868156	0.0060611
		-0.0112519	-0.014023		0.0076807	-0.0183479		-0.0174974	-0.0095919
		-0.0187896	0.0205586		0.000707591	-0.00956378		0.0064981	-0.00606862
		-0.0109409	0.00779788		0.0100882	0.0132149		-0.0134446	0.00759039
		0.0510531	0.0184888		-0.030847	-0.0152916		0.013348	0.0245166
		0.00246607	0.00234528		-0.00539327	-0.0154691		-0.0154749	-0.0110174
		0.00753109	0.00587422		0.0217275	0.00354514		-0.00782508	0.0191095
		0.00750552	-0.017985		0.0108101	-0.00162912		0.017174	-0.0123609
		-0.00441217	0.00871009		-0.000211057	-0.00127042		-0.0240491	-0.0100946
		-0.00872348	-0.0224642		-0.000232893	-0.00503215		-0.00701543	0.0112209
		0.0163119	0.0135565		-0.0136509	-0.0161645		-0.0099889	0.0172621
		-0.00478482	0.000731571		-0.00392576	0.00163114		0.0051475	-0.0123349
		-0.0073636	0.00771969		0.0203087	-0.000465594		-0.0198657	0.0130256
		0.0019429	0.00284549		-0.0443133	0.00787467		-0.00322783	0.00301397
		0.00214849	-0.00238575		-0.0165845	-0.0110782		-0.00734	-0.00983236
		-0.00190344	-0.00501776					0.0180317	-0.00725579
		0.00394847	0.012112					0.00225028	-0.00984832
		-0.025193	0.00518159					-0.0073867	-0.0014647
		0.0224025	-0.00745696					-0.0321285	-0.0362266
		0.0280106	0.00911483					0.00271892	0.0113893
		0.0617599	-0.0089286					0.00383732	-0.00289474
		0.0677148	0.0233262					0.00720961	0.00136643
		-0.017483	-0.0123986					-0.0037674	0.0084627
		0.0199513	0.0199071					-0.0149019	0.00711301
		-0.00934261	0.0171542					-0.0134579	-0.00914179
								0.0145204	-0.00972504
								-0.00667472	-0.00941917
								0.00639168	0.00444229
								-0.00442073	0.00344776
								-0.00769304	-0.00915636
								0.00577189	-0.00307777
								-0.00418162	-0.0128155
								0.00238152	-0.00192428
								-0.0123733	-0.0104526
								0.0123272	-0.0200849
								0.0122023	-0.000382171
								-0.0108345	-0.00451873
								-0.00565675	0.000779172
								-0.00108367	-0.0124838
								-0.000855591	0.00761889
								0.00958574	-0.0162124
								0.00189131	-0.0111992
								0.00166521	-0.00666539
								0.0154228	0.00835873
								0.0249687	0.00390356
								0.000693033	0.00971863
								-0.0156242	0.0253465
								-0.00225308	0.016521
								-0.0096902	-0.00128718
								0.0109733	0.00316988
								-0.00160534	-0.00379529
								-0.0215818	-0.00095706
								0.00483707	0.0148863
								-0.0015639	-0.0147967
								-0.0140132	-0.0135825
								0.00879953	-0.0190912
								-0.00739655	-0.0261838
								0.00433756	-0.000546814
								0.00206367	-0.00279766
								-0.0275083	0.0134839
								0.00193765	-0.00518359
								-0.000644019	0.0047405
								0.00260006	-0.00151674
								0.00650288	0.0140401
								-7.45732e-06	0.0236279
								0.00618214	-0.00925826
								0.00109985	-0.00682976
								0.00503183	0.00107725
								0.00488844	0.00548455
								-0.00619514	0.0313906
								-0.00181362	0.00731975
								-0.00249661	-0.0267182
								-0.00146435	-0.00438267
								-0.0179648	0.00579871
								0.000879457	-0.00946655
								-0.0113747	-0.00367305
								-0.0150439	-0.0051746
								-0.00575893	-0.0111872
								-0.00398844	-0.0110682
								0.00496066	0.00862142
								-0.000577119	-0.00612227
								-0.0100154	0.00597854

[truncated: 4 more sheets: Figure4c, Figure5a, Figure 5b, Figure 6a-m]
